# Supplementary material for: DNA Capture and Enrichment: A Culture-Independent Approach for Characterizing the Genomic Diversity of Pathogenic Leptospira Species
Source: Microorganisms. 2023 May 14;11(5):1282. doi: 10.3390/microorganisms11051282 (PMC10224534; doi:10.3390/microorganisms11051282)
Supplement: Supplementary file 1 [file microorganisms-11-01282-s001.zip]

Archive with 20 entries (18 files):
- FigureS1.pdf
- FigureS10.pdf
- FigureS11.pdf
- FigureS2.pdf
- FigureS3.pdf
- FigureS4.pdf
- FigureS5.pdf
- FigureS6.pdf
- FigureS7.pdf
- FigureS8.pdf
- FigureS9.pdf
- TableS1.xlsx
- TableS2.xlsx
- TableS3.xlsx
- __MACOSX/
- __MACOSX/._microorganisms-2306099-supplementary
- __MACOSX/microorganisms-2306099-supplementary/
- __MACOSX/microorganisms-2306099-supplementary/._FigureS6.pdf
- __MACOSX/microorganisms-2306099-supplementary/._FigureS7.pdf
- __MACOSX/microorganisms-2306099-supplementary/._FigureS9.pdf
