# Supplementary material for: DNA Capture and Enrichment: A Culture-Independent Approach for Characterizing the Genomic Diversity of Pathogenic Leptospira Species
Source: Microorganisms. 2023 May 14;11(5):1282. doi: 10.3390/microorganisms11051282 (PMC10224534; doi:10.3390/microorganisms11051282)
Supplement: Supplementary file 1 [file microorganisms-11-01282-s001.zip › TableS1.xlsx]

## Sheet: TableS1
GCA_000007685.1_Leptospira_interrogans_serovar_Copenhageni_Fiocruz_L1_130_Complete_Genome
GCA_000013945.1_Leptospira_borgpetersenii_serovar_Hardjo_bovis_L550_Complete_Genome
GCA_000013965.1_Leptospira_borgpetersenii_serovar_Hardjo_bovis_JB197_Complete_Genome
GCA_000092565.1_Leptospira_interrogans_serovar_Lai_56601_Complete_Genome
GCA_000216035.2_Leptospira_interrogans_serovar_Copenhageni_Fiocruz_R154_Scaffold
GCA_000216055.2_Leptospira_interrogans_serovar_Copenhageni_Fiocruz_LV2756C6_Scaffold
GCA_000216075.2_Leptospira_interrogans_serovar_Copenhageni_2001025091_Scaffold
GCA_000216095.2_Leptospira_interrogans_serovar_Copenhageni_2006007831_Scaffold
GCA_000216115.3_Leptospira_interrogans_serovar_Zanoni_LT2156_Contig
GCA_000216135.3_Leptospira_interrogans_serovar_Grippotyphosa_LT2186_Contig
GCA_000216155.3_Leptospira_interrogans_serovar_Copenhageni_LT2050_Contig
GCA_000216175.3_Leptospira_interrogans_serovar_Canicola_LT1962_Contig
GCA_000216195.3_Leptospira_interrogans_serovar_Djasiman_LT1649_Contig
GCA_000216215.2_Leptospira_interrogans_serovar_Australis_LT2148_Contig
GCA_000216235.3_Leptospira_interrogans_C10069_Contig
GCA_000216255.3_Leptospira_noguchii_2006001870_Contig
GCA_000216275.3_Leptospira_santarosai_2000027870_Contig
GCA_000216295.3_Leptospira_interrogans_2006001854_Contig
GCA_000216335.3_Leptospira_interrogans_2002000621_Contig
GCA_000216355.3_Leptospira_interrogans_serovar_Pomona_Contig
GCA_000216375.3_Leptospira_interrogans_serovar_Bulgarica_Mallika_Contig
GCA_000216395.2_Leptospira_interrogans_serovar_Copenhageni_MMD1562_Scaffold
GCA_000216415.2_Leptospira_interrogans_serovar_Canicola_HAI0024_Scaffold
GCA_000216435.2_Leptospira_interrogans_serovar_Copenhageni_HAI0156_Scaffold
GCA_000216475.2_Leptospira_interrogans_serovar_Copenhageni_R066_Scaffold
GCA_000216495.2_Leptospira_interrogans_serovar_Copenhageni_Fiocruz_R83_Scaffold
GCA_000216515.2_Leptospira_interrogans_serovar_Copenhageni_Fiocruz_LV3879_Scaffold
GCA_000216535.2_Leptospira_interrogans_serovar_Copenhageni_Fiocruz_LV3834_Scaffold
GCA_000216555.3_Leptospira_interrogans_serovar_Copenhageni_Fiocruz_LV3738_Scaffold
GCA_000216575.2_Leptospira_interrogans_serovar_Copenhageni_Fiocruz_LV3737_Scaffold
GCA_000216595.3_Leptospira_interrogans_serovar_Copenhageni_Fiocruz_LV3726_Contig
GCA_000216615.2_Leptospira_interrogans_serovar_Copenhageni_Fiocruz_LV3373_Scaffold
GCA_000216635.2_Leptospira_interrogans_serovar_Copenhageni_Fiocruz_LV3323_Scaffold
GCA_000216655.2_Leptospira_interrogans_serovar_Copenhageni_Fiocruz_LV3244_Scaffold
GCA_000216675.2_Leptospira_interrogans_serovar_Copenhageni_Fiocruz_LV3096_Scaffold
GCA_000216695.2_Leptospira_interrogans_serovar_Copenhageni_Fiocruz_LV3094_Scaffold
GCA_000216715.2_Leptospira_interrogans_serovar_Copenhageni_Fiocruz_LV3086_Scaffold
GCA_000216735.2_Leptospira_interrogans_serovar_Copenhageni_Fiocruz_LV2973_Scaffold
GCA_000216755.2_Leptospira_interrogans_serovar_Copenhageni_Fiocruz_LV2959_Scaffold
GCA_000216775.2_Leptospira_interrogans_serovar_Copenhageni_Fiocruz_LV2958_Scaffold
GCA_000216795.2_Leptospira_interrogans_serovar_Copenhageni_Fiocruz_LV2953_Scaffold
GCA_000216815.2_Leptospira_interrogans_serovar_Copenhageni_Fiocruz_LV2948_Scaffold
GCA_000216835.2_Leptospira_interrogans_serovar_Copenhageni_Fiocruz_LV2933_Scaffold
GCA_000216855.2_Leptospira_interrogans_serovar_Copenhageni_Fiocruz_LV2908_Scaffold
GCA_000216875.2_Leptospira_interrogans_serovar_Copenhageni_Fiocruz_LV2897_Scaffold
GCA_000216895.2_Leptospira_interrogans_serovar_Copenhageni_Fiocruz_LV2840_Scaffold
GCA_000216915.2_Leptospira_interrogans_serovar_Copenhageni_Fiocruz_LV2832_Scaffold
GCA_000216935.2_Leptospira_interrogans_serovar_Copenhageni_Fiocruz_LV2825_Scaffold
GCA_000216955.2_Leptospira_interrogans_serovar_Copenhageni_Fiocruz_LV2812_Scaffold
GCA_000216975.2_Leptospira_interrogans_serovar_Copenhageni_Fiocruz_LV2811_Scaffold
GCA_000216995.2_Leptospira_interrogans_serovar_Copenhageni_Fiocruz_LV2806_Scaffold
GCA_000217015.3_Leptospira_interrogans_serovar_Copenhageni_Fiocruz_LV2805_Scaffold
GCA_000217035.2_Leptospira_interrogans_serovar_Copenhageni_Fiocruz_LV2804_Scaffold
GCA_000217055.2_Leptospira_interrogans_serovar_Copenhageni_Fiocruz_LV2799_Scaffold
GCA_000217075.2_Leptospira_interrogans_serovar_Copenhageni_Fiocruz_LV2791_Scaffold
GCA_000217095.2_Leptospira_interrogans_serovar_Copenhageni_Fiocruz_LV2790_Scaffold
GCA_000217115.2_Leptospira_interrogans_serovar_Copenhageni_Fiocruz_LV2787_Scaffold
GCA_000217135.2_Leptospira_interrogans_serovar_Copenhageni_Fiocruz_LV2776_Scaffold
GCA_000217155.2_Leptospira_interrogans_serovar_Copenhageni_Fiocruz_LV2772_Scaffold
GCA_000217175.2_Leptospira_interrogans_serovar_Copenhageni_Fiocruz_LV2769_Scaffold
GCA_000217195.2_Leptospira_interrogans_serovar_Copenhageni_Fiocruz_LV2767_Scaffold
GCA_000217215.2_Leptospira_interrogans_serovar_Copenhageni_Fiocruz_LV2763_Scaffold
GCA_000217235.2_Leptospira_interrogans_serovar_Copenhageni_Fiocruz_LV2759_Scaffold
GCA_000217255.2_Leptospira_interrogans_serovar_Copenhageni_Fiocruz_LV2752_Scaffold
GCA_000217275.2_Leptospira_interrogans_serovar_Copenhageni_Fiocruz_LV999_Scaffold
GCA_000217295.3_Leptospira_interrogans_serovar_Copenhageni_Fiocruz_LV251_Contig
GCA_000217315.2_Leptospira_interrogans_serovar_Copenhageni_Fiocruz_LV239_Scaffold
GCA_000217335.3_Leptospira_interrogans_serovar_Copenhageni_Fiocruz_LV224_Contig
GCA_000217355.2_Leptospira_interrogans_serovar_Copenhageni_Fiocruz_LV212_Scaffold
GCA_000217375.2_Leptospira_interrogans_serovar_Copenhageni_Fiocruz_LV204_Scaffold
GCA_000217395.2_Leptospira_interrogans_serovar_Copenhageni_Fiocruz_LV199_Scaffold
GCA_000217415.2_Leptospira_interrogans_serovar_Copenhageni_Fiocruz_LV192_Scaffold
GCA_000217435.2_Leptospira_interrogans_serovar_Grippotyphosa_2006006971_Scaffold
GCA_000217455.3_Leptospira_santarosai_2000030832_Contig
GCA_000217495.3_Leptospira_interrogans_2002000626_Contig
GCA_000217515.3_Leptospira_interrogans_2002000624_Contig
GCA_000217535.2_Leptospira_interrogans_serovar_Copenhageni_Fiocruz_LV130_Contig
GCA_000217555.2_Leptospira_interrogans_serovar_Copenhageni_Fiocruz_LV2755_Contig
GCA_000217575.3_Leptospira_interrogans_serovar_Copenhageni_Fiocruz_LV2756_C1_Contig
GCA_000231175.1_Leptospira_interrogans_serovar_Lai_IPAV_Complete_Genome
GCA_000243515.3_Leptospira_interrogans_serovar_Pyrogenes_2006006960_Contig
GCA_000243535.3_Leptospira_noguchii_1993005606_Contig
GCA_000243555.3_Leptospira_interrogans_2002000623_Contig
GCA_000243575.3_Leptospira_noguchii_2007001578_Contig
GCA_000243615.3_Leptospira_kirschneri_serovar_Grippotyphosa_RM52_Contig
GCA_000243635.3_Leptospira_interrogans_serovar_Pomona_Kennewicki_LC82_25_Contig
GCA_000243655.3_Leptospira_kirschneri_serovar_Bim_1051_Contig
GCA_000243695.3_Leptospira_kirschneri_serovar_Cynopteri_3522_CT_Contig
GCA_000243755.3_Leptospira_interrogans_serovar_Muenchen_Brem_129_Contig
GCA_000243775.3_Leptospira_borgpetersenii_Brem_307_Contig
GCA_000243795.3_Leptospira_borgpetersenii_Brem_328_Contig
GCA_000243835.3_Leptospira_santarosai_serovar_Arenal_MAVJ_401_Contig
GCA_000243855.3_Leptospira_kirschneri_serovar_Grippotyphosa_Moskva_Contig
GCA_000243875.3_Leptospira_kirschneri_serovar_Sokoine_RM1_Contig
GCA_000243895.3_Leptospira_interrogans_FPW2026_Contig
GCA_000243915.3_Leptospira_kirschneri_H1_Contig
GCA_000243935.3_Leptospira_interrogans_serovar_Pyrogenes_L0374_Contig
GCA_000243955.3_Leptospira_interrogans_serovar_Medanensis_L0448_Contig
GCA_000243975.3_Leptospira_interrogans_L0996_Contig
GCA_000244015.3_Leptospira_interrogans_serovar_Bataviae_L1111_Contig
GCA_000244035.3_Leptospira_interrogans_L1207_Contig
GCA_000244055.3_Leptospira_interrogans_serovar_Autumnalis_LP101_Contig
GCA_000244075.3_Leptospira_borgpetersenii_serovar_Javanica_MK146_Contig
GCA_000244095.3_Leptospira_interrogans_serovar_Pyrogenes_R168_Contig
GCA_000244115.3_Leptospira_interrogans_serovar_Hebdomadis_R499_Contig
GCA_000244135.3_Leptospira_interrogans_serovar_Grippotyphosa_UI_08368_Contig
GCA_000244155.3_Leptospira_interrogans_serovar_Grippotyphosa_UI_08434_Contig
GCA_000244175.3_Leptospira_interrogans_UI_08452_Contig
GCA_000244195.3_Leptospira_interrogans_serovar_Bataviae_UI_08561_Contig
GCA_000244215.3_Leptospira_borgpetersenii_UI_09149_Contig
GCA_000244235.3_Leptospira_interrogans_UI_09600_Contig
GCA_000244255.3_Leptospira_borgpetersenii_serovar_Javanica_UI_09931_Contig
GCA_000244275.3_Leptospira_interrogans_UI_12621_Contig
GCA_000244295.3_Leptospira_interrogans_UI_12758_Contig
GCA_000244315.3_Leptospira_interrogans_serovar_Grippotyphosa_UI_12764_Contig
GCA_000244335.3_Leptospira_interrogans_serovar_Grippotyphosa_UI_12769_Contig
GCA_000244375.3_Leptospira_interrogans_UI_13372_Contig
GCA_000244395.3_Leptospira_interrogans_serovar_Medanensis_UT053_Contig
GCA_000244415.3_Leptospira_interrogans_serovar_Pomona_UT364_Contig
GCA_000244435.3_Leptospira_interrogans_serovar_Australis_200703203_Contig
GCA_000244455.3_Leptospira_interrogans_serovar_Icterohaemorrhagiae_Verdun_HP_Contig
GCA_000244475.3_Leptospira_santarosai_200702252_Contig
GCA_000244495.3_Leptospira_borgpetersenii_serovar_Castellonis_200801910_Contig
GCA_000244515.3_Leptospira_kirschneri_serovar_Valbuzzi_200702274_Contig
GCA_000244535.3_Leptospira_borgpetersenii_Noumea_25_Contig
GCA_000244555.3_Leptospira_santarosai_CBC379_Contig
GCA_000244575.3_Leptospira_santarosai_CBC523_Contig
GCA_000244595.3_Leptospira_interrogans_serovar_Copenhageni_HAI0188_Contig
GCA_000244615.3_Leptospira_santarosai_HAI134_Contig
GCA_000244635.3_Leptospira_interrogans_serovar_Bataviae_HAI135_Contig
GCA_000244655.3_Leptospira_santarosai_HAI1380_Contig
GCA_000244675.3_Leptospira_santarosai_HAI821_Contig
GCA_000244695.3_Leptospira_interrogans_MMD3731_Contig
GCA_000244735.3_Leptospira_santarosai_MOR084_Contig
GCA_000244775.3_Leptospira_noguchii_serovar_Autumnalis_ZUN142_Contig
GCA_000244795.3_Leptospira_santarosai_ZUN179_Contig
GCA_000244835.3_Leptospira_borgpetersenii_serovar_Mini_201000851_Contig
GCA_000245995.2_Leptospira_interrogans_serovar_Manilae_M001_Tn_Mutant_Parent_Scaffold
GCA_000246015.2_Leptospira_interrogans_serovar_Manilae_M933_lip32_mutant_Scaffold
GCA_000246035.2_Leptospira_interrogans_serovar_Manilae_M776_fur_mutant_Scaffold
GCA_000246055.2_Leptospira_interrogans_serovar_Manilae_M874_LA0615_mutant_Scaffold
GCA_000246075.2_Leptospira_interrogans_serovar_Manilae_M1352_LPS_mutant_Scaffold
GCA_000246095.2_Leptospira_interrogans_serovar_Pyrogenes_2006006956_Scaffold
GCA_000246115.2_Leptospira_interrogans_serovar_Bataviae_2006006976_Scaffold
GCA_000246135.2_Leptospira_interrogans_serovar_Bataviae_2006006959_Scaffold
GCA_000246155.2_Leptospira_kirschneri_serovar_Grippotyphosa_Duyster_Boelhouwer_Scaffold
GCA_000246175.2_Leptospira_kirschneri_serovar_Grippotyphosa_Brem_127_Duyster_Scaffold
GCA_000246195.2_Leptospira_interrogans_serovar_Lai_Scaffold
GCA_000246215.2_Leptospira_interrogans_serovar_Lai_LPS_mutant_Scaffold
GCA_000246235.2_Leptospira_interrogans_serovar_Lai_Langkawi_Scaffold
GCA_000246255.2_Leptospira_interrogans_serovar_Bataviae_Swart_Scaffold
GCA_000246275.2_Leptospira_interrogans_serovar_Bataviae_Kariadi_Satu_Scaffold
GCA_000246295.2_Leptospira_kirschneri_serovar_Valbuzzi_Brem_179_Scaffold
GCA_000246315.2_Leptospira_interrogans_serovar_Bratislava_Brem_137_Scaffold
GCA_000246335.2_Leptospira_kirschneri_serovar_Mozdok_Brem_166_Scaffold
GCA_000246355.2_Leptospira_kirschneri_serovar_Mozdok_B_81_7_type_3_Tsaratsovo_Scaffold
GCA_000246375.2_Leptospira_santarosai_serovar_Arenal_7_Scaffold
GCA_000246395.2_Leptospira_santarosai_serovar_Arenal_11_Scaffold
GCA_000246415.2_Leptospira_interrogans_serovar_Pyrogenes_SriLanka1_Scaffold
GCA_000246435.2_Leptospira_interrogans_serovar_Pyrogenes_SriLanka2_Scaffold
GCA_000246455.2_Leptospira_interrogans_serovar_Copenhageni_P2518_Scaffold
GCA_000246475.2_Leptospira_interrogans_serovar_Icterohaemorrhagiae_P2422_Scaffold
GCA_000246495.2_Leptospira_interrogans_serovar_Icterohaemorrhagiae_P2554_Scaffold
GCA_000246515.2_Leptospira_interrogans_serovar_Icterohaemorrhagiae_P2547_Scaffold
GCA_000246535.2_Leptospira_interrogans_serovar_Bim_P2529_Scaffold
GCA_000246555.2_Leptospira_borgpetersenii_serovar_Kenya_TE_0159_Scaffold
GCA_000246575.2_Leptospira_interrogans_serovar_Copenhageni_R103_Scaffold
GCA_000246595.2_Leptospira_interrogans_serovar_Bataviae_UT234_Scaffold
GCA_000246615.2_Leptospira_interrogans_serovar_Medanensis_L0887_Scaffold
GCA_000246675.2_Leptospira_kirschneri_serovar_Grippotyphosa_UT130_Scaffold
GCA_000246695.2_Leptospira_borgpetersenii_serovar_Javanica_L0864_Scaffold
GCA_000306075.2_Leptospira_interrogans_serovar_Grippotyphosa_Andaman_Contig
GCA_000306135.2_Leptospira_interrogans_serovar_Canicola_Fiocruz_LV133_Contig
GCA_000306155.2_Leptospira_interrogans_serovar_Valbuzzi_Contig
GCA_000306175.2_Leptospira_kirschneri_2008720114_Contig
GCA_000306195.2_Leptospira_noguchii_2001034031_Contig
GCA_000306215.2_Leptospira_interrogans_Brem_329_Contig
GCA_000306255.2_Leptospira_noguchii_serovar_Panama_CZ214_Contig
GCA_000306275.2_Leptospira_interrogans_serovar_Lora_TE_1992_Contig
GCA_000306295.2_Leptospira_interrogans_serovar_Icterohaemorrhagiae_Verdun_LP_Contig
GCA_000306315.2_Leptospira_borgpetersenii_200701203_Contig
GCA_000306355.2_Leptospira_kirschneri_200801925_Contig
GCA_000306375.2_Leptospira_borgpetersenii_200801926_Contig
GCA_000306395.2_Leptospira_kirschneri_200802841_Contig
GCA_000306415.2_Leptospira_borgpetersenii_serovar_Pomona_200901868_Contig
GCA_000306435.2_Leptospira_Fiocruz_LV3954_Contig
GCA_000306455.2_Leptospira_santarosai_AIM_Contig
GCA_000306475.2_Leptospira_santarosai_JET_Contig
GCA_000306495.2_Leptospira_interrogans_FPW1039_Contig
GCA_000306515.2_Leptospira_kirschneri_H2_Contig
GCA_000306535.2_Leptospira_interrogans_serovar_Pyrogenes_200701872_Contig
GCA_000306555.2_Leptospira_kirschneri_200801774_Contig
GCA_000306575.2_Leptospira_santarosai_200403458_Contig
GCA_000306595.2_Leptospira_kirschneri_200803703_Contig
GCA_000306615.2_Leptospira_santarosai_CBC1416_Contig
GCA_000306635.2_Leptospira_noguchii_HAI1536_Contig
GCA_000306655.2_Leptospira_interrogans_HAI1594_Contig
GCA_000306925.2_Leptospira_interrogans_serovar_Grippotyphosa_2006006986_Contig
GCA_000313175.2_Leptospira_santarosai_serovar_Shermani_LT_821_Complete_Genome
GCA_000332395.2_Leptospira_santarosai_serovar_Shermani_1342KT_Contig
GCA_000332415.2_Leptospira_weilii_serovar_Ranarum_ICFT_Contig
GCA_000332435.2_Leptospira_santarosai_ST188_Contig
GCA_000332535.2_Leptospira_interrogans_serovar_Copenhageni_M20_Contig
GCA_000332555.2_Leptospira_alstonii_serovar_Pingchang_80_412_Contig
GCA_000342365.1_Leptospira_interrogans_serovar_Pomona_Fox_32256_Contig
GCA_000342645.1_Leptospira_interrogans_serovar_Canicola_P2655_Contig
GCA_000342665.1_Leptospira_interrogans_serovar_Copenhageni_Fiocruz_LV4113_Contig
GCA_000342685.1_Leptospira_interrogans_serovar_Pyrogenes_Sri_Lanka_30_Contig
GCA_000342705.1_Leptospira_interrogans_serovar_Copenhageni_Fiocruz_LV3409_Contig
GCA_000342725.1_Leptospira_kirschneri_serovar_Mozdok_1_Vehlefans_3_Contig
GCA_000342745.1_Leptospira_interrogans_serovar_Naam_Contig
GCA_000342765.1_Leptospira_interrogans_serovar_Copenhageni_2007005490_Contig
GCA_000342805.1_Leptospira_interrogans_serovar_Pyrogenes_Sri_Lanka_14_Contig
GCA_000342825.1_Leptospira_interrogans_serovar_Copenhageni_Fiocruz_LV4108_Contig
GCA_000342845.1_Leptospira_interrogans_serovar_Copenhageni_Fiocruz_LV4118_Contig
GCA_000342865.1_Leptospira_interrogans_serovar_Pyrogenes_Sri_Lanka_39_Contig
GCA_000342885.1_Leptospira_borgpetersenii_serovar_Hardjo_bovis_Lely_607_Contig
GCA_000342905.1_Leptospira_interrogans_serovar_Pyrogenes_Sri_Lanka_46_Contig
GCA_000342925.1_Leptospira_interrogans_serovar_Szwajizak_Contig
GCA_000342945.1_Leptospira_interrogans_serovar_Manilae_K56_Contig
GCA_000342965.1_Leptospira_interrogans_serovar_Copenhageni_Fiocruz_LV2841_Contig
GCA_000342985.1_Leptospira_interrogans_serovar_Copenhageni_2006006982_Contig
GCA_000343005.1_Leptospira_interrogans_serovar_Copenhageni_2002000634_Contig
GCA_000343025.1_Leptospira_interrogans_serovar_Pomona_2006006962_Contig
GCA_000343085.1_Leptospira_interrogans_serovar_Copenhageni_Fiocruz_LV237_Contig
GCA_000343105.1_Leptospira_interrogans_serovar_Copenhageni_2002009669_Contig
GCA_000343125.1_Leptospira_interrogans_Fiocruz_LV4114_Contig
GCA_000343145.1_Leptospira_interrogans_Fiocruz_LV4117_Contig
GCA_000343165.1_Leptospira_interrogans_serovar_Icterohaemorrhagiae_RGA_Contig
GCA_000343185.1_Leptospira_interrogans_serovar_Copenhageni_Fiocruz_LV4152_Contig
GCA_000343205.1_Leptospira_interrogans_serovar_Copenhageni_Fiocruz_LV2807_Contig
GCA_000343225.1_Leptospira_interrogans_serovar_Copenhageni_Fiocruz_LV4173_Contig
GCA_000343245.1_Leptospira_interrogans_serovar_Copenhageni_Fiocruz_LV2919_Contig
GCA_000343265.1_Leptospira_interrogans_serovar_Copenhageni_Fiocruz_LV4034_Contig
GCA_000343285.1_Leptospira_interrogans_serovar_Copenhageni_Fiocruz_LV4211_Contig
GCA_000343305.1_Leptospira_interrogans_serovar_Icterohaemorrhagiae_Kantorowic_Contig
GCA_000343345.1_Leptospira_interrogans_serovar_Pomona_2006006968_Contig
GCA_000343375.1_Leptospira_interrogans_serovar_Manilae_UP_OM_Contig
GCA_000343395.1_Leptospira_santarosai_serovar_Szwajizak_Oregon_Contig
GCA_000343415.1_Leptospira_interrogans_serovar_Jalna_2008720116_Contig
GCA_000343435.1_Leptospira_interrogans_serovar_Jalna_2008720117_Contig
GCA_000343455.1_Leptospira_interrogans_serovar_Pyrogenes_2006006973_Contig
GCA_000343475.1_Leptospira_interrogans_serovar_Copenhageni_2006006972_Contig
GCA_000343495.1_Leptospira_interrogans_serovar_Copenhageni_P2431_Contig
GCA_000343515.1_Leptospira_interrogans_serovar_Icterohaemorrhagiae_201100516_Contig
GCA_000343535.1_Leptospira_interrogans_serovar_Copenhageni_Fiocruz_LV256_Contig
GCA_000343555.1_Leptospira_kirschneri_serovar_Mozdok_1_Vehlefans_2_Contig
GCA_000343575.1_Leptospira_interrogans_serovar_Copenhageni_Fiocruz_LV4160_Contig
GCA_000343595.1_Leptospira_interrogans_serovar_Copenhageni_200701182_Contig
GCA_000343615.1_Leptospira_interrogans_serovar_Copenhageni_Fiocruz_LV2750_Contig
GCA_000343635.1_Leptospira_interrogans_serovar_Copenhageni_Fiocruz_LV2766_Contig
GCA_000343655.1_Leptospira_interrogans_serovar_Copenhageni_Fiocruz_LV2816_Contig
GCA_000343675.1_Leptospira_interrogans_serovar_Copenhageni_Fiocruz_LV3076_Contig
GCA_000343695.1_Leptospira_interrogans_serovar_Copenhageni_Fiocruz_LV3213_Contig
GCA_000343715.1_Leptospira_interrogans_serovar_Copenhageni_Fiocruz_LV4212_Contig
GCA_000343735.1_Leptospira_interrogans_serovar_Copenhageni_Wijnberg_Contig
GCA_000343755.1_Leptospira_interrogans_serovar_Copenhageni_Fiocruz_LV4217_Contig
GCA_000343775.1_Leptospira_interrogans_serovar_Copenhageni_Fiocruz_LV4174_Contig
GCA_000343795.1_Leptospira_interrogans_serovar_Copenhageni_Fiocruz_LV4188_Contig
GCA_000343815.1_Leptospira_interrogans_Fiocruz_LV4225_Contig
GCA_000343835.1_Leptospira_interrogans_serovar_Copenhageni_Fiocruz_LV4234_Contig
GCA_000346655.1_Leptospira_noguchii_Bonito_Contig
GCA_000346675.1_Leptospira_Fiocruz_LV4135_Contig
GCA_000346695.1_Leptospira_interrogans_serovar_Pomona_CSL10083_Contig
GCA_000346895.1_Leptospira_kirschneri_JB_Contig
GCA_000346915.1_Leptospira_santarosai_HAI1349_Contig
GCA_000346935.1_Leptospira_interrogans_serovar_Valbuzzi_Duyster_Contig
GCA_000346975.1_Leptospira_borgpetersenii_serovar_Hardjo_bovis_Sponselee_CDC_Contig
GCA_000346995.1_Leptospira_kirschneri_CBC613_Contig
GCA_000347015.1_Leptospira_kirschneri_MMD1493_Contig
GCA_000347055.1_Leptospira_interrogans_2003000735_Contig
GCA_000347095.1_Leptospira_interrogans_UT126_Contig
GCA_000347115.1_Leptospira_interrogans_2002000632_Contig
GCA_000347135.1_Leptospira_interrogans_2002000631_Contig
GCA_000347155.1_Leptospira_interrogans_serovar_Pomona_CSL4002_Contig
GCA_000347175.1_Leptospira_alstonii_serovar_Sichuan_79601_Contig
GCA_000347195.1_Leptospira_serovar_Kenya_Sh9_Contig
GCA_000347215.1_Leptospira_kirschneri_serovar_Bim_PUO_1247_Contig
GCA_000347235.1_Leptospira_kirschneri_serovar_Bulgarica_Nikolaevo_Contig
GCA_000347255.1_Leptospira_interrogans_Kito_Contig
GCA_000348015.1_Leptospira_santarosai_CBC1531_Contig
GCA_000350585.1_Leptospira_noguchii_Cascata_Contig
GCA_000350605.1_Leptospira_noguchii_Hook_Contig
GCA_000353225.1_Leptospira_borgpetersenii_serovar_Javanica_L0066_Contig
GCA_000355135.1_Leptospira_borgpetersenii_serovar_Hardjo_bovis_Sponselee_Contig
GCA_000612525.2_Leptospira_interrogans_serovar_Manilae_mutant_m77_Scaffold
GCA_000758025.1_Leptospira_interrogans_serovar_Lai_SR61_Contig
GCA_000758045.1_Leptospira_borgpetersenii_serovar_Ballum_Muis5_Contig
GCA_000772835.2_Leptospira_kirschneri_serovar_Mozdok_61H_Scaffold
GCA_000941035.1_Leptospira_interrogans_serovar_Linhai_56609_Complete_Genome
GCA_000988105.2_Leptospira_santarosai_U160_Chromosome
GCA_001008325.2_Leptospira_santarosai_U233_Chromosome
GCA_001008335.2_Leptospira_santarosai_U164_Chromosome
GCA_001010765.1_Leptospira_interrogans_serovar_Bratislava_PigK151_Complete_Genome
GCA_001022315.1_Leptospira_interrogans_serovar_Muenchen_acegua_Scaffold
GCA_001047635.1_Leptospira_interrogans_serovar_Manilae_UP_MMC_NIID_LP_Complete_Genome
GCA_001047655.1_Leptospira_interrogans_serovar_Manilae_UP_MMC_NIID_HP_Complete_Genome
GCA_001276935.1_Leptospira_noguchii_U73_Scaffold
GCA_001292605.1_Leptospira_interrogans_Prea_Contig
GCA_001292615.2_Leptospira_interrogans_RCA_Chromosome
GCA_001292685.1_Leptospira_interrogans_Capivara_Contig
GCA_001293065.1_Leptospira_interrogans_serovar_Hardjo_Norma_Complete_Genome
GCA_001401895.1_Leptospira_kirschneri_serovar_Mozdok_M36_05_Contig
GCA_001412475.2_Leptospira_interrogans_serovar_Canicola_LO_4_Contig
GCA_001417585.1_Leptospira_interrogans_serovar_Canicola_LO_3_Contig
GCA_001443305.1_Leptospira_interrogans_serovar_Hardjo_prajitno_Hardjoprajitno_Chromosome
GCA_001444465.1_Leptospira_borgpetersenii_serovar_Ballum_56604_Complete_Genome
GCA_001542585.1_Leptospira_interrogans_702_Contig
GCA_001542605.1_Leptospira_interrogans_733_Contig
GCA_001567645.1_Leptospira_interrogans_H78Shuang4_Contig
GCA_001567655.1_Leptospira_interrogans_56673_Contig
GCA_001567675.1_Leptospira_interrogans_56666_Contig
GCA_001567705.1_Leptospira_interrogans_56678_Contig
GCA_001567725.1_Leptospira_interrogans_200040_Contig
GCA_001567735.1_Leptospira_interrogans_200509_Contig
GCA_001567745.1_Leptospira_interrogans_CMCC_1_Contig
GCA_001567785.1_Leptospira_interrogans_CMCC_3_Contig
GCA_001567805.1_Leptospira_interrogans_J50_Contig
GCA_001567815.1_Leptospira_interrogans_20046_Contig
GCA_001567825.1_Leptospira_interrogans_G32_Contig
GCA_001567835.1_Leptospira_interrogans_56612_Contig
GCA_001567885.1_Leptospira_interrogans_56618_Contig
GCA_001567895.1_Leptospira_interrogans_56626_Contig
GCA_001567905.1_Leptospira_interrogans_56627_Contig
GCA_001567945.1_Leptospira_interrogans_56630_Contig
GCA_001567965.1_Leptospira_interrogans_56635_Contig
GCA_001567975.1_Leptospira_interrogans_56638_Contig
GCA_001567985.1_Leptospira_interrogans_56642_Contig
GCA_001568025.1_Leptospira_interrogans_56647_Contig
GCA_001568045.1_Leptospira_interrogans_56652_Contig
GCA_001568065.1_Leptospira_interrogans_56656_Contig
GCA_001568075.1_Leptospira_interrogans_56101_Contig
GCA_001568105.1_Leptospira_interrogans_56104_Contig
GCA_001568125.1_Leptospira_interrogans_56121_Contig
GCA_001568135.1_Leptospira_interrogans_56126_Contig
GCA_001568155.1_Leptospira_interrogans_56129_Contig
GCA_001568175.1_Leptospira_interrogans_56143_Contig
GCA_001568205.1_Leptospira_interrogans_56201_Contig
GCA_001568215.1_Leptospira_interrogans_56601_V_Contig
GCA_001568225.1_Leptospira_interrogans_56605_Contig
GCA_001568265.1_Leptospira_interrogans_56606_Contig
GCA_001568285.1_Leptospira_interrogans_56606_V_Contig
GCA_001568295.1_Leptospira_borgpetersenii_56670_Contig
GCA_001568305.1_Leptospira_borgpetersenii_56676_Contig
GCA_001568325.1_Leptospira_noguchii_56682_Contig
GCA_001568365.1_Leptospira_santarosai_56198_Contig
GCA_001568375.1_Leptospira_santarosai_56180_Contig
GCA_001568445.1_Leptospira_borgpetersenii_56142_Contig
GCA_001568455.1_Leptospira_alstonii_56667_Contig
GCA_001568485.1_Leptospira_borgpetersenii_56214_Contig
GCA_001568495.1_Leptospira_borgpetersenii_56607_Contig
GCA_001568525.1_Leptospira_interrogans_56662_Contig
GCA_001568535.1_Leptospira_interrogans_A05D31_Contig
GCA_001568565.1_Leptospira_interrogans_CMCC_2_Contig
GCA_001568575.1_Leptospira_interrogans_H30H0728_Contig
GCA_001568605.1_Leptospira_interrogans_G30_Contig
GCA_001568615.1_Leptospira_interrogans_J42_Contig
GCA_001568645.1_Leptospira_interrogans_J9_Contig
GCA_001568655.1_Leptospira_interrogans_56619_Contig
GCA_001568685.1_Leptospira_interrogans_56620_Contig
GCA_001568695.1_Leptospira_interrogans_56624_Contig
GCA_001568725.1_Leptospira_interrogans_56625_Contig
GCA_001568735.1_Leptospira_interrogans_56628_Contig
GCA_001568765.1_Leptospira_interrogans_56629_Contig
GCA_001568775.1_Leptospira_interrogans_56634_Contig
GCA_001568805.1_Leptospira_interrogans_56639_Contig
GCA_001568815.1_Leptospira_interrogans_56649_Contig
GCA_001568845.1_Leptospira_interrogans_56653_Contig
GCA_001568855.1_Leptospira_interrogans_56651_Contig
GCA_001568885.1_Leptospira_interrogans_56660_Contig
GCA_001568935.1_Leptospira_interrogans_56133_Contig
GCA_001568965.1_Leptospira_interrogans_56135_Contig
GCA_001568985.1_Leptospira_interrogans_56137_Contig
GCA_001568995.1_Leptospira_interrogans_56603_Contig
GCA_001569005.1_Leptospira_interrogans_56601_Contig
GCA_001569045.1_Leptospira_interrogans_56608_V_Contig
GCA_001569065.1_Leptospira_interrogans_56608_Contig
GCA_001569075.1_Leptospira_interrogans_56609_Contig
GCA_001569105.1_Leptospira_interrogans_56609_V_Contig
GCA_001569125.1_Leptospira_interrogans_56610_Contig
GCA_001569145.1_Leptospira_borgpetersenii_56664_Contig
GCA_001569155.1_Leptospira_borgpetersenii_56648_Contig
GCA_001569165.1_Leptospira_noguchii_56183_Contig
GCA_001569205.1_Leptospira_noguchii_56190_Contig
GCA_001569215.1_Leptospira_noguchii_56189_Contig
GCA_001569225.1_Leptospira_noguchii_56271_Contig
GCA_001569265.1_Leptospira_santarosai_56163_Contig
GCA_001569285.1_Leptospira_santarosai_56164_Contig
GCA_001569295.1_Leptospira_santarosai_56215_Contig
GCA_001569305.1_Leptospira_santarosai_56274_Contig
GCA_001569335.1_Leptospira_santarosai_56663_Contig
GCA_001569395.1_Leptospira_alstonii_56661_Contig
GCA_001569445.1_Leptospira_alstonii_56668_Contig
GCA_001569455.1_Leptospira_borgpetersenii_56602_Contig
GCA_001569465.1_Leptospira_borgpetersenii_56604_Contig
GCA_001569485.1_Leptospira_borgpetersenii_56613_Contig
GCA_001584245.1_Leptospira_kirschneri_ZV013_Contig
GCA_001584255.1_Leptospira_ZV016_Contig
GCA_001584305.1_Leptospira_santarosai_C216_Contig
GCA_001618445.1_Leptospira_borgpetersenii_serovar_Hardjo_BK_30_Chromosome
GCA_001618485.1_Leptospira_borgpetersenii_serovar_Hardjo_NVSL_S_818_Chromosome
GCA_001618525.1_Leptospira_borgpetersenii_serovar_Hardjo_BK_6_Chromosome
GCA_001618565.1_Leptospira_borgpetersenii_serovar_Hardjo_BK_9_Chromosome
GCA_001618585.1_Leptospira_borgpetersenii_serovar_Hardjo_NVSL_S_1343_Chromosome
GCA_001650015.1_Leptospira_interrogans_serovar_Bataviae_LepIMR_22_Contig
GCA_001652525.2_Leptospira_borgpetersenii_4E_Chromosome
GCA_001683775.2_Leptospira_interrogans_serovar_Copenhageni_Icterohaemorrhagiae_Piscina_Chromosome
GCA_001687505.1_Leptospira_interrogans_serovar_Canicola_Tande_Contig
GCA_001857845.1_Leptospira_interrogans_serovar_Pomona_AKRFB_Scaffold
GCA_001952675.1_Leptospira_santarosai_serovar_Grippotyphosa_LO_9_Contig
GCA_001952685.1_Leptospira_santarosai_serovar_Guaricura_M4_98_Contig
GCA_001969075.1_Leptospira_interrogans_serovar_Pomona_GR5_Contig
GCA_001981425.1_Leptospira_santarosai_serovar_Bananal_2ACAP_Contig
GCA_001981455.1_Leptospira_santarosai_serovar_Grippotyphosa_M72_6_Contig
GCA_001981505.1_Leptospira_santarosai_M52_8_19_Contig
GCA_001995195.1_Leptospira_interrogans_serovar_Hardjo_OV5_Contig
GCA_001995205.1_Leptospira_interrogans_serovar_Australis_SU5_Contig
GCA_002009725.1_Leptospira_kirschneri_56168_Contig
GCA_002009765.1_Leptospira_kirschneri_56611_Contig
GCA_002018035.1_Leptospira_borgpetersenii_serovar_Ballum_LO_24_Contig
GCA_002018105.1_Leptospira_kirschneri_serovar_Pomona_M110_06_Contig
GCA_002018145.1_Leptospira_kirschneri_serovar_Grippotyphosa_UCR5RB1_Contig
GCA_002073495.2_Leptospira_interrogans_serovar_Copenhageni_FDAARGOS_203_Complete_Genome
GCA_002074815.1_Leptospira_interrogans_serovar_Canicola_Gui44_Contig
GCA_002074835.1_Leptospira_interrogans_401_Contig
GCA_002076815.1_Leptospira_interrogans_serovar_Lai_Col_P036_Contig
GCA_002269215.1_Leptospira_interrogans_serovar_Canicola_DU114_Chromosome
GCA_002269235.1_Leptospira_interrogans_serovar_Canicola_RUFN_Chromosome
GCA_002287705.1_Leptospira_santarosai_DU92_Chromosome
GCA_002370075.1_Leptospira_interrogans_CUDO8_Contig
GCA_002370085.2_Leptospira_interrogans_CUDO5_Scaffold
GCA_002811845.1_Leptospira_adleri_FH2_B_C1_Scaffold
GCA_002916855.1_Leptospira_interrogans_serovar_Canicola_A75_Scaffold
GCA_003046425.1_Leptospira_borgpetersenii_serovar_Javanica_DSM_21538_Contig
GCA_003254845.1_Leptospira_borgpetersenii_serovar_Hardjo_bovis_203_Complete_Genome
GCA_003516145.1_Leptospira_borgpetersenii_serovar_Ceylonica_Piyasena_Complete_Genome
GCA_003716785.1_Leptospira_borgpetersenii_serovar_Hardjo_bovis_L49_Complete_Genome
GCA_004769425.1_Leptospira_gomenensis_201800298_Contig
GCA_004770155.1_Leptospira_gomenensis_201800299_Contig
GCA_004770415.1_Leptospira_adleri_201601302_Contig
GCA_004770595.1_Leptospira_gomenensis_201800300_Contig
GCA_004770605.1_Leptospira_gomenensis_201800297_Contig
GCA_005222565.1_Leptospira_interrogans_FMAS_KW1_Complete_Genome
GCA_005222585.1_Leptospira_interrogans_FMAS_KW2_Complete_Genome
GCA_005222625.1_Leptospira_interrogans_FMAS_AW1_Complete_Genome
GCA_006568845.1_Leptospira_noguchii_IP1605021_Contig
GCA_006568855.1_Leptospira_borgpetersenii_IP1512012_Contig
GCA_006568865.1_Leptospira_borgpetersenii_IP1506001_Contig
GCA_006568875.1_Leptospira_interrogans_IP1512015_Contig
GCA_006568885.1_Leptospira_interrogans_IP1512016_Contig
GCA_006568945.1_Leptospira_interrogans_IP1507003_Contig
GCA_006569045.1_Leptospira_interrogans_IP1512014_Contig
GCA_008118365.1_Leptospira_interrogans_serovar_Hardjo_L53_Complete_Genome
GCA_008373805.1_Leptospira_interrogans_serovar_Geyaweera_1L_Int_Contig
GCA_008373815.1_Leptospira_interrogans_serovar_Weerasinghe_6L_Int_Contig
GCA_008629705.1_Leptospira_interrogans_serovar_Copenhageni_CLEP00152_Scaffold
GCA_008831445.1_Leptospira_interrogans_serovar_Canicola_LJ178_Complete_Genome
GCA_008831465.1_Leptospira_interrogans_serovar_Canicola_611_Complete_Genome
GCA_009721635.1_Leptospira_interrogans_serovar_Copenhageni_CLEP00179_Scaffold
GCA_009858015.1_Leptospira_borgpetersenii_R29_Chromosome
GCA_009858035.1_Leptospira_borgpetersenii_R23_Chromosome
GCA_009858055.1_Leptospira_borgpetersenii_R28_Chromosome
GCA_009858075.1_Leptospira_borgpetersenii_R6_Chromosome
GCA_009858095.1_Leptospira_borgpetersenii_Mo4_Chromosome
GCA_009884035.1_Leptospira_interrogans_R13_L_Chromosome
GCA_009884055.1_Leptospira_interrogans_R17_Chromosome
GCA_009884075.1_Leptospira_interrogans_R21_Chromosome
GCA_009884095.1_Leptospira_interrogans_R22_Chromosome
GCA_009884115.1_Leptospira_interrogans_R16_Chromosome
GCA_009884135.1_Leptospira_interrogans_R13_Chromosome
GCA_009884155.1_Leptospira_borgpetersenii_R14_Chromosome
GCA_009884175.1_Leptospira_interrogans_R11_Chromosome
GCA_009884195.1_Leptospira_interrogans_R7_Chromosome
GCA_009884215.1_Leptospira_borgpetersenii_R6L_Chromosome
GCA_009884235.1_Leptospira_borgpetersenii_R14_L_Chromosome
GCA_009884255.1_Leptospira_interrogans_R19_Chromosome
GCA_009884275.1_Leptospira_interrogans_R12_Chromosome
GCA_010095425.1_Leptospira_kirschneri_serovar_Mozdok_INIAV_Horse_112_Scaffold
GCA_010287845.1_Leptospira_interrogans_serovar_Bataviae_D64_Scaffold
GCA_010978155.1_Leptospira_interrogans_serovar_Copenhageni_SK1_Complete_Genome
GCA_900156205.1_Leptospira_interrogans_ATCC_43642_Scaffold
GCA_900236655.1_Leptospira_interrogans_serovar_Manilae_L495_Chromosome
