# Supplementary material for: DNA Capture and Enrichment: A Culture-Independent Approach for Characterizing the Genomic Diversity of Pathogenic Leptospira Species
Source: Microorganisms. 2023 May 14;11(5):1282. doi: 10.3390/microorganisms11051282 (PMC10224534; doi:10.3390/microorganisms11051282)
Supplement: Supplementary file 1 [file microorganisms-11-01282-s001.zip › TableS3.xlsx]

## Sheet: TableS3
		All enriched reads		Leptospira reads only
Sample name	#Leptospira reads (Kraken2)	Assembly size	#Contigs	Assembly size	#Contigs
DCP009-v2-R1	8881527	7689832	17343	3720989	352
DCP009-v2-R2	2412585	5090503	5189	4519967	2009
DCP041-v2-R1	3827441	14312405	54425	3693355	180
DCP041-v2-R2	1466830	4829327	5608	3705178	1054
KY74-v2-R1	6528418	8755990	20322	3690139	251
KY74-v2-R2	2214186	5000319	5054	4439442	2072
Mock1-v1-R2	1702101	4761172	5439	4043683	1149
Mock1-v1-R2-P	4621420	35390746	288390	4164527	1030
Mock2-v1-R2	1135895	4716710	9041	3586968	1884
Mock2-v1-R2-P	543821	12207532	83700	2829812	2325
PCRpos02-v1-R2	1183847	7205214	15667	3808697	1461
PCRpos02-v1-R2-P	4183849	35790353	280625	3928697	1293
PCRpos05-v1-R2	767829	4973940	7983	3404890	1955
PCRpos05-v1-R2-P	1261660	21623844	160640	4935117	4216
Void1129-v2-R1	5977478	6158337	17667	3609885	517
Void1129-v2-R2	1584262	3522001	2578	3165338	1103
Void1129-v1-R2	1337944	3584030	2593	3154005	939
